# Supplementary material for: Characterization of the Mycoremediation of n-Alkanes and Branched-Chain Alkanes by Filamentous Fungi from Oil-Polluted Soil Samples in Kazakhstan
Source: Microorganisms. 2023 Aug 30;11(9):2195. doi: 10.3390/microorganisms11092195 (PMC10534712; doi:10.3390/microorganisms11092195)
Supplement: Supplementary file 1 [file microorganisms-11-02195-s001.zip]

Archive with 1 entries (1 files):
- microorganisms-2536653-supplementary.pdf
